# Supplementary material for: Synthesis of 3-Carboxy-6-sulfamoylquinolones and Mefloquine-Based Compounds as Panx1 Blockers: Molecular Docking, Electrophysiological and Cell Culture Studies
Source: Molecules. 2025 May 15;30(10):2171. doi: 10.3390/molecules30102171 (PMC12114274; doi:10.3390/molecules30102171)
Supplement: Supplementary file 1 [file molecules-30-02171-s001.zip]

Archive with 1 entries (1 files):
- molecules-3606919-supplementary.pdf
